# Supplementary material for: Multi-Scale Comparison of Physicochemical Properties, Refined Structures, and Gel Characteristics of a Novel Native Wild Pea Starch with Commercial Pea and Mung Bean Starch
Source: Foods. 2023 Jun 28;12(13):2513. doi: 10.3390/foods12132513 (PMC10341203; doi:10.3390/foods12132513)
Supplement: Supplementary file 1 [file foods-12-02513-s001.zip]

Archive with 1 entries (1 files):
- foods-2444479-supplementary.pdf
